# Supplementary material for: Identification of 4-Trimethylaminobutyraldehyde Dehydrogenase (TMABA-DH) as a Candidate Serum Autoantibody Target for Kawasaki Disease
Source: PLoS One. 2015 May 26;10(5):e0128189. doi: 10.1371/journal.pone.0128189 (PMC4444320; doi:10.1371/journal.pone.0128189)
Supplement: S1 Table — Mean OD450 values measured in ELISA are shown. (XLS) [file pone.0128189.s001.xls]

## Sheet: Sheet1
	anti-TMABA-DH		anti-a-SMA
	control	patient	control	patient
1	0.04202	0.16052	0.0127	0.0586667
2	0.0843	0.23454	0.00376667	0.0451
3	0.03998	0.07394	0.0044	0.0617333
4	0.05362	0.07394	0.0150667	0.0017
5	0.04188	0.07388	0.0053	0.0178
6	0.04262	0.0598	0.00696667	0.0285667
7	0.08198	0.03894	0.0485	0.00856667
8	0.01862	0.051205	0.0058	0.0033
9	0.00324	0.09214	0.0134	0.0458
10	0.177	0.08362	0.00966667	0.00736667
11	0.04276	0.1279	0.00676667	0.00276667
12	0.03324	0.11094	0.0216	0.00516667
13	0.06542	0.07222	0.0448	0.0149667
14	0.00952	0.19222	0.0011	0.0182
15	0.01972	0.01458	0.0037	0.0717667
16	0.02498	0.14168	0.00666667	0.0086
17	0.03806	0.05228	0.00783333	0.00196667
18	0.02126	0.35852	0.00453333	0.0257667
19	0.0205	0.13852	0.0209	0.289767
20	0.01812	0.02178	0.0610667	0.004
21	0.0284	0.07666	0.254767	0.00823333
22	0.01084	0.038	0.00966667	0.0106667
23	0.00276	0.07976	0.0737	0.00733333
24	0.00894	0.35678	0.129333	0.0305333
25	0.04816	0.0841	0.0633333	0.0423
26	0.02026	0.07914	0.0103333	0.0048
27	0.03336	0.05078	0.00533333	0.0026
28	0.11878	0.05442	0.255133	0.00813333
29	0.01346	0.05582	0.0130667	0.0058
30	0.04338	0.04732	0.00883333	0.00376667
31	0.0331	0.06806	0.045	0.0145667
32	0.03984	0.13834	0.0257333	0.0102
33	0.01256	0.08898	0.0741	0.0126333
34	0.05012	0.0597	0.0022	0.0358667
35	0.0358	0.04544	0.00893333	0.0166333
36	0.02246	0.20058	0.0116	0.0129
37	0.0214	0.04834	0.0412	0.1302
38	0.01152	0.04402	0.0922667	0.0341333
39	0.0285	0.01606	0.0273667	0.0482
40	0.03976	0.04252	0.0127333	0.00496667
41	0.03588	0.10118	0.00453333	0.0113667
42		0.04338		0.0145333
43		0.05868		0.00176667
